# Supplementary material for: Integrative network analysis highlights biological processes underlying GLP-1 stimulated insulin secretion: A DIRECT study
Source: PLoS One. 2018 Jan 2;13(1):e0189886. doi: 10.1371/journal.pone.0189886 (PMC5749727; doi:10.1371/journal.pone.0189886)
Supplement: S1 Table — (XLSX) [file pone.0189886.s011.xlsx]

## Sheet: ST1
					NTR				Tubingen				Meta-analysis
SNP	Chr	Position	Effect allele	Other allele	EAF	beta	SE	P-value	EAF	beta	SE	P-value	EAF	beta	SE	P-value
rs112700375	18	33834804	G	T	0.12168	-0.73794	0.15204	1.76e-06	0.07138	0.18506	0.20916	0.376279	0.095345	-0.38285	0.131346	0.003571
rs7966067	12	9018952	T	A	0.51679	0.40733	0.0877	3.45e-06	0.56707	-0.00022	0.11988	0.998531	0.543115	0.249306	0.075577	0.000976
chr5:12839938:I	5	12839938	AT	A	0.56121	0.44614	0.09792	6.17e-06	0.49088	0.12556	0.11203	0.26237	0.524388	0.293931	0.078155	0.000171
rs79305127	10	3925553	T	C	0.10675	0.72014	0.1576	6.72e-06	0.13142	0.03737	0.16586	0.821727	0.119666	0.367467	0.120687	0.002338
rs28472765	9	91288428	G	A	0.45865	0.52626	0.11719	8.53e-06	0.4665	0.03507	0.10211	0.731254	0.46276	0.227043	0.080688	0.004909
rs2131725	12	94167482	G	C	0.56226	0.49862	0.11047	9.84e-06	0.56206	-0.18663	0.10089	0.0643511	0.562155	0.096682	0.07823	0.216486
