# Supplementary material for: Integrative network analysis highlights biological processes underlying GLP-1 stimulated insulin secretion: A DIRECT study
Source: PLoS One. 2018 Jan 2;13(1):e0189886. doi: 10.1371/journal.pone.0189886 (PMC5749727; doi:10.1371/journal.pone.0189886)
Supplement: S2 Table — The SNP with the minimum discovery GWAS P-value mapping to each gene is shown together with the discovery GWAS, validation and meta-analysis statistics. (XLSX) [file pone.0189886.s012.xlsx]

## Sheet: ST2
						NTR				Tubingen				Meta-analysis
Network gene	SNP	Chr	Position	Effect allele	Other allele	EAF	beta	SE	P	EAF	beta	SE	P	EAF	beta	SE	P
PHC1	rs7966067	12	9018952	T	A	0.51679	0.40733	0.0877	3.45e-06	0.56707	-0.00022	0.11988	0.998531	0.543115	0.249306	0.075577	0.000976
F2R	rs7708326	5	75986581	G	T	0.2809	-0.52084	0.11862	1.13e-05	0.23	0.15352	0.12127	0.205537	0.254251	-0.16447	0.089196	0.065205
PTPRD	rs10977400	9	8955509	A	G	0.27264	-0.51378	0.1193	1.83e-05	0.20499	-0.02816	0.12755	0.825278	0.237221	-0.266771	0.0921	0.003785
CTR9	rs16908333	11	10830677	G	C	0.26866	0.45584	0.10781	3.53e-05	0.311	-0.14891	0.12546	0.235266	0.290828	0.173831	0.08674	0.045083
MTMR1	rs222359	23	149776276	A	C	0.63487	-0.31525	0.07679	4.09e-05
RYR2	rs6429033	1	237806336	A	G	0.35465	-0.43382	0.10304	5.56e-05	0.26655	-0.19604	0.11653	0.0924976	0.308524	-0.319549	0.081788	9.43e-05
ACTN1	rs730635	14	69441360	C	T	0.08433	0.64314	0.15986	5.81e-05	0.07564	0.11802	0.18547	0.52455	0.07978	0.397475	0.128436	0.001978
FYN	rs9487674	6	111909722	C	T	0.11403	-0.57786	0.1409	8.73e-05	0.07422	0.43155	0.25349	0.0886738	0.093187	-0.307622	0.132792	0.020549
DNAJC8	rs489620	1	28569149	G	C	0.33256	-0.44623	0.11127	9.05e-05	0.30619	-0.0239	0.11887	0.840638	0.318754	-0.231246	0.085866	0.007096
PDGFRB	rs7702951	5	149472756	G	A	0.49199	0.44919	0.11464	9.98e-05	0.53339	-0.02748	0.11554	0.812002	0.513665	0.192696	0.085809	0.024749
SYK	rs2278278	9	93608739	A	C	0.8254	0.53804	0.1342	0.00010348	0.88148	0.08877	0.17712	0.616224	0.854761	0.356302	0.114053	0.001792
PDE4D	rs258124	5	58707471	C	T	0.65691	0.38977	0.09975	0.000116674	0.57761	-0.14099	0.10811	0.19218	0.615392	0.123414	0.077539	0.111461
KIAA0232	rs7669558	4	6859939	G	C	0.53291	-0.4114	0.10586	0.000157334	0.54715	-0.25613	0.11842	0.0305519	0.540365	-0.335935	0.083584	5.9e-05
EPOR	rs12327871	19	11414049	C	G	0.06841	0.76736	0.20276	0.000158621
COL4A1, COL4A2	rs72509	13	110903187	T	G	0.89888	0.64381	0.17119	0.000169412	0.84	0.36274	0.15505	0.0193054	0.868053	0.478508	0.120307	7.04e-05
PIK3C3	rs12104058	18	39461087	C	T	0.12942	0.56216	0.14855	0.00017178	0.16475	-0.1639	0.1476	0.266827	0.147917	0.166338	0.110337	0.131661
NCOA2	rs6986821	8	70926915	G	A	0.16704	0.53725	0.13479	0.00017689	0.15145	-0.2426	0.16646	0.145001	0.158878	0.196534	0.111397	0.077693
CD44	rs2785152	11	35070068	T	C	0.53705	0.39921	0.10515	0.000179977	0.55667	0.14522	0.10773	0.177639	0.547322	0.264615	0.079399	0.000865
FOXO1	rs2145811	13	41110295	G	T	0.47753	-0.35118	0.09381	0.000181417	0.575	-0.09108	0.10406	0.381414	0.528561	-0.224332	0.073526	0.002289
REG3A, CTNNA2	rs283880	2	79342012	G	C	0.50717	0.34824	0.09331	0.000193814	0.59845	0.12871	0.10369	0.214485	0.554961	0.240815	0.073437	0.001046
PRKACB	rs12723239	1	84469520	A	G	0.47163	-0.37984	0.10181	0.000196178	0.45941	-0.12695	0.10779	0.238888	0.465232	-0.249971	0.078205	0.001398
OBSL1	rs1043833	2	220404648	T	C	0.52247	0.34739	0.09381	0.000212929	0.435	-0.18799	0.10988	0.0870922	0.476674	0.100816	0.075448	0.181453
MAGI2	rs55710552	7	77705142	C	T	0.0765	-0.76649	0.20088	0.000247843	0.07033	0.13707	0.23905	0.566373	0.07327	-0.355173	0.163294	0.029647
GAK	rs2242236	4	779610	C	T	0.4931	0.34714	0.09459	0.000254591	0.57668	0.10001	0.10766	0.352938	0.536859	0.229164	0.075311	0.002352
GDI2	rs871748	10	5701795	T	C	0.27036	-0.52583	0.13266	0.00025766	0.18255	-0.30296	0.1969	0.12389	0.224386	-0.44795	0.117843	0.000145
SLC7A1	rs6490405	13	29975690	T	G	0.30934	-0.43245	0.11605	0.000258067	0.2773	0.1566	0.13634	0.250711	0.292565	-0.16055	0.093783	0.086911
MAPK8IP2	rs3091397	22	50957520	A	G	0.76966	0.40371	0.11107	0.000278287	0.73	0.06293	0.12127	0.603832	0.748896	0.234818	0.086379	0.006575
SPARC	rs10875566	5	151026963	G	A	0.50627	-0.38423	0.10698	0.000332797	0.36414	0.11971	0.1093	0.273419	0.431856	-0.116481	0.080661	0.148706
RAP1A	rs6537704	1	112052105	T	C	0.90553	-0.65275	0.1686	0.000356463	0.87928	0.26544	0.1831	0.14715	0.891787	-0.192894	0.131191	0.141459
SMU1	rs76249925	9	33062321	G	A	0.08595	-0.84076	0.19471	0.000427236
DOCK1	rs2720969	10	129120642	C	T	0.4405	-0.36344	0.10138	0.000429263	0.44416	0.05835	0.1035	0.5729	0.442416	-0.139179	0.076408	0.068539
CTSL	rs4878122	9	90383163	G	A	0.60112	0.36214	0.10474	0.000545193	0.69	-0.0985	0.11197	0.37902	0.647654	0.128983	0.080599	0.109529
CD5	rs628963	11	60914133	G	C	0.27407	0.3819	0.10847	0.000554311	0.32834	0.06214	0.1223	0.611384	0.302484	0.227748	0.085973	0.008089
ITGB1	rs4934634	10	33265144	A	G	0.33331	0.37142	0.10563	0.000618227	0.35039	-0.04606	0.11263	0.682553	0.342252	0.158507	0.081435	0.051618
EPHA2	chr1:16416340:D	1	16416340	G	GGAAA	0.31141	0.33347	0.09503	0.000713998	0.5012	0.03576	0.12978	0.782925	0.410776	0.217905	0.081864	0.00779
WFS1	rs9993703	4	6256489	A	C	0.19101	-0.40678	0.12044	0.000731562	0.215	0.05902	0.12508	0.636999	0.20357	-0.164274	0.091314	0.072025
GRIN2A	rs316374	16	9738961	A	C	0.20787	0.41673	0.12344	0.000735627	0.18	-0.02342	0.12767	0.854483	0.193278	0.186676	0.093388	0.045633
AXIN1	rs169954	16	354649	T	C	0.11533	0.55908	0.15403	0.000748239	0.11121	-0.02315	0.18417	0.899952	0.113173	0.295409	0.12548	0.018583
NRG1	rs7812662	8	31525780	A	T	0.60629	0.30496	0.0931	0.00113021	0.63744	0.01238	0.1093	0.909821	0.622599	0.169805	0.075212	0.023987
APOL1	rs136153	22	36655513	T	C	0.73938	-0.36014	0.11003	0.00152939	0.74758	0.0631	0.12687	0.61894	0.743673	-0.160833	0.088145	0.068065
AKAP6	rs147631443	14	32705283	G	A	0.59469	-0.36541	0.11147	0.00204173	0.53954	-0.13933	0.11437	0.223145	0.565816	-0.245767	0.084236	0.003539
VAV2	rs57660207	9	136534456	A	G	0.4316	-0.34694	0.10543	0.00234396	0.44216	-0.02127	0.12053	0.859893	0.437129	-0.19219	0.084119	0.02235
IGFBP3	rs2854747	7	45959917	A	G	0.58219	0.27459	0.09195	0.00292139	0.63031	0.05152	0.11183	0.645018	0.607384	0.175448	0.075481	0.020126
FN1	chr2:216138938:D	2	216138938	C	CTCTA	0.10973	-0.46323	0.14508	0.00332611	0.06316	-0.37475	0.22799	0.100237	0.085348	-0.434568	0.131377	0.000945
RASA1	rs114975877	5	86585683	G	C	0.06174	0.6642	0.24092	0.00978047
PTPRF	rs1953327	1	43978140	T	A	0.36974	-0.26215	0.10957	0.0172667	0.3726	-0.0073	0.1189	0.951038	0.371237	-0.134414	0.085225	0.114752
CTNNB1	chr3:41302692:I	3	41302692	TA	T	0.10819	-0.35645	0.14995	0.0178266
ITGB5	rs13322493	3	124571469	T	G	0.10677	-0.33076	0.14178	0.0196751	0.13572	0.13136	0.14437	0.362891	0.121927	-0.085782	0.106423	0.42022
MAP2	rs140080526	2	210238018	C	T	0.50809	0.20734	0.09436	0.03019	0.56702	0.12895	0.10787	0.231915	0.538943	0.170089	0.075285	0.023888
ITGAV	rs13394241	2	187393436	A	C	0.25314	0.21916	0.10784	0.0424066	0.31595	-0.21895	0.12491	0.0796241	0.286025	0.01384	0.086575	0.87297
CDH1	rs9932005	16	68822019	T	C	0.32516	-0.20467	0.12208	0.134636	0.26727	0.1992	0.12459	0.109851	0.294851	0.010133	0.091993	0.912272
