# Supplementary material for: Integrative network analysis highlights biological processes underlying GLP-1 stimulated insulin secretion: A DIRECT study
Source: PLoS One. 2018 Jan 2;13(1):e0189886. doi: 10.1371/journal.pone.0189886 (PMC5749727; doi:10.1371/journal.pone.0189886)
Supplement: S3 Table — (XLSX) [file pone.0189886.s013.xlsx]

## Sheet: ST3
		eQTL P-value				Overlap (coded as 1) with islet regulatory elements
SNP	Gene	Human islets (van de Bunt et al)	Pancreas (GTEx)	Blood (GTEx)	Blood (Westra et al)	Promoters	Inactive enhancers	Active enhancers	Clustered active enhancers	Available in MAGIC data
rs7966067	PHC1	0.0359938	0.2	0.2	NA	0	0	0	0	yes
rs7708326	F2R	0.252395	0.008	0.08	NA	0	0	0	0	yes
rs10977400	PTPRD	NA	0.7	NA	NA	0	0	0	0	yes
rs16908333	CTR9	0.00286697	0.8	0.6	NA	1	0	0	0	yes
rs222359	MTMR1	NA	NA	NA	NA	0	0	0	0	no
rs6429033	RYR2	0.00195479	0.06	0.2	NA	0	0	0	0	yes
rs730635	ACTN1	0.0264667	0.6	0.3	NA	0	0	0	0	yes
rs9487674	FYN	0.0184685	0.6	0.6	NA	0	0	0	1	no
rs489620	DNAJC8	0.11288	0.2	0.6	NA	1	0	0	0	no
rs7702951	PDGFRB	0.0657705	0.09	1	NA	0	0	0	0	no
rs2278278	SYK	0.0329645	0.2	0.2	NA	0	0	0	0	yes
rs258124	PDE4D	NA	0.8	0.8	NA	0	0	1	0	no
rs7669558	KIAA0232	0.131129	0.8	0.08	1.16087e-11	0	0	0	1	yes
rs12327871	EPOR	0.302507	NA	NA	NA	0	0	0	0	no
rs72509	COL4A1	0.113469	0.4	0.8	NA	0	0	0	0	yes
rs72509	COL4A2	NA	0.5	0.5	NA	0	0	0	0	yes
rs12104058	PIK3C3	0.0455575	0.5	0.7	NA	0	0	0	0	yes
rs6986821	NCOA2	0.0337382	0.5	0.02	NA	0	0	0	0	no
rs2785152	CD44	0.0656478	0.5	0.6	NA	0	1	0	1	no
rs2145811	FOXO1	0.18638	0.04	0.9	NA	0	0	0	1	yes
rs283880	REG3A	0.291344	0.05	0.1	NA	0	0	0	0	yes
rs283880	CTNNA2	NA	0.6	NA	NA	0	0	0	0	yes
rs12723239	PRKACB	0.00388172	0.7	0.8	NA	0	0	0	0	yes
rs1043833	OBSL1	0.022528	0.8	0.3	NA	1	0	0	0	yes
rs55710552	MAGI2	NA	0.3	NA	NA	0	0	0	0	no
rs2242236	GAK	0.0603799	0.4	0.7	NA	0	0	0	1	no
rs871748	GDI2	0.320154	0.3	0.2	NA	0	0	0	0	yes
rs6490405	SLC7A1	0.106621	0.3	0.6	NA	0	0	0	0	no
rs3091397	MAPK8IP2	0.0861912	0.8	0.6	NA	0	0	0	0	yes
rs10875566	SPARC	0.534823	0.4	0.5	8.68978e-22	0	0	0	0	yes
rs6537704	RAP1A	0.157436	0.9	0.003	NA	0	0	0	0	yes
rs76249925	SMU1	NA	0.1	0.4	NA	0	0	0	0	no
rs2720969	DOCK1	0.00257294	0.2	0.04	NA	0	0	0	0	no
rs4878122	CTSL	0.0203624	0.4	0.7	NA	0	0	0	0	no
rs628963	CD5	0.0176148	0.0004	0.03	NA	0	0	0	1	no
rs4934634	ITGB1	0.115385	1	0.5	NA	0	0	0	1	no
chr1:16416340:D	EPHA2	NA	0.2	0.2	NA	NA	NA	NA	NA	no
rs9993703	WFS1	0.166072	0.7	0.3	NA	0	0	0	0	no
rs316374	GRIN2A	0.0258243	NA	NA	NA	0	0	0	1	no
rs169954	AXIN1	0.0465946	0.03	0.8	NA	0	0	0	0	no
rs7812662	NRG1	0.141473	NA	0.5	NA	0	0	0	0	no
rs136153	APOL1	0.00377395	0.3	0.02	NA	0	0	1	0	no
rs147631443	AKAP6	0.137362	0.9	0.7	NA	0	0	0	0	no
rs57660207	VAV2	0.0125546	NA	0.03	NA	0	0	0	0	no
rs2854747	IGFBP3	0.109686	0.6	0.8	NA	0	0	0	0	no
chr2:216138938:D	FN1	NA	0.2	0.04	NA	NA	NA	NA	NA	no
rs114975877	RASA1	NA	0.2	0.3	NA	0	0	0	0	no
rs1953327	PTPRF	0.0963563	0.4	0.2	NA	0	0	0	0	no
chr3:41302692:I	CTNNB1	NA	0.7	0.03	NA	NA	NA	NA	NA	no
rs13322493	ITGB5	0.00314323	0.8	1	NA	1	0	0	1	no
rs140080526	MAP2	0.00199497	0.4	0.3	NA	0	0	1	0	no
rs13394241	ITGAV	0.0837305	1	0.4	NA	0	0	0	0	no
rs9932005	CDH1	0.170645	0.3	0.1	NA	0	0	0	0	no
