# Supplementary material for: Integrative network analysis highlights biological processes underlying GLP-1 stimulated insulin secretion: A DIRECT study
Source: PLoS One. 2018 Jan 2;13(1):e0189886. doi: 10.1371/journal.pone.0189886 (PMC5749727; doi:10.1371/journal.pone.0189886)
Supplement: S4 Table — Table adapted from Prokopenko et al. [11] (XLSX) [file pone.0189886.s014.xlsx]

## Sheet: ST4
Primary insulin secretion and action indices
Phenotype	Abbreviation	Additional information
Corrected Insulin Response	CIR	(1006 insulin at 30 min) / (glucose at 30 min x (glucose at 30 min–3.89))
Ratio of the area under the curve (AUC) for AUC insulin/AUC glucose	AUCIns/AUCGluc	calculated using the trapezium rule
Insulin sensitivity index	ISI	10,000/√ (fasting plasma glucose (mg/dl) x fasting insulin x mean glucose during OGTT (mg/dl) x mean insulin during OGTT)
Secondary insulin secretion and action indices during OGTT
Phenotype	Abbreviation	Additional information
Disposition index	DI	CIRxISI
Insulin at 30 min	Ins30
Incremental insulin at 30 min	Incr30	insulin 30 min – fasting insulin
Insulin response to glucose during the first 30 min adjusted for BMI	Ins30adjBMI	insulin at 30 min/(glucose at 30 min x BMI)
Area under the curve (AUC) of insulin levels during OGTT	AUCIns
