# Supplementary material for: Integrative network analysis highlights biological processes underlying GLP-1 stimulated insulin secretion: A DIRECT study
Source: PLoS One. 2018 Jan 2;13(1):e0189886. doi: 10.1371/journal.pone.0189886 (PMC5749727; doi:10.1371/journal.pone.0189886)
Supplement: S5 Table — The last column shows the effect (beta) of the effect allele used in MAGIC on GLP-1 stimulated insulin secretion in the NTR cohort. (XLSX) [file pone.0189886.s015.xlsx]

## Sheet: ST5
SNP	Gene	Effect allele (MAGIC)	Other allele	beta	SE	P	Beta for GLP-1 stimulated insulin secretion in the NTR cohort, shown for the effect allele in column C
AUCins_AUCgluc
rs2278278	SYK	C	A	-0.054	0.033	0.097309	-0.53804
rs12723239	PRKACB	G	A	0.013	0.022	0.544877	0.37984
rs871748	GDI2	T	C	-0.078	0.034	0.021949	-0.52583
CIR
rs2278278	SYK	A	C	0.063	0.03	0.035813	0.53804
rs12723239	PRKACB	A	G	0.0028	0.02	0.889288	-0.37984
rs871748	GDI2	C	T	0.046	0.031	0.136335	0.52583
ISI
rs2278278	SYK	A	C	-0.041	0.032	0.196404	0.53804
rs12723239	PRKACB	A	G	0.041	0.021	0.049385	-0.37984
rs871748	GDI2	C	T	-0.059	0.036	0.095875	0.52583
Incr30
rs2278278	SYK	C	A	-0.066	0.032	0.038044	-0.53804
rs12723239	PRKACB	G	A	0.0074	0.021	0.729203	0.37984
rs871748	GDI2	T	C	-0.068	0.033	0.040441	-0.52583
Ins30
rs2278278	SYK	C	A	-0.064	0.032	0.044162	-0.53804
rs12723239	PRKACB	G	A	0.016	0.021	0.445249	0.37984
rs871748	GDI2	T	C	-0.071	0.033	0.034178	-0.52583
Ins30_BMI
rs2278278	SYK	C	A	-0.074	0.032	0.02082	-0.53804
rs12723239	PRKACB	G	A	0.021	0.022	0.320999	0.37984
rs871748	GDI2	T	C	-0.07	0.033	0.036423	-0.52583
