# Supplementary material for: Integrative network analysis highlights biological processes underlying GLP-1 stimulated insulin secretion: A DIRECT study
Source: PLoS One. 2018 Jan 2;13(1):e0189886. doi: 10.1371/journal.pone.0189886 (PMC5749727; doi:10.1371/journal.pone.0189886)
Supplement: S6 Table — P-values < 0.05 are highlighted in bold. The phenotypes are described in more detail in S4 Table. (XLSX) [file pone.0189886.s016.xlsx]

## Sheet: ST6
Phenotype (MAGIC)	n SNPs	n individuals	beta	SE	P
AUCins	18	4324	0.0348	0.0136	0.01
AUCins/AUCgluc	18	4213	0.0282	0.0137	0.04
CIR	18	5318	-0.0041	0.0125	0.743
CIR_ISI	18	4789	-0.0073	0.0132	0.578
DI	18	5130	-0.0239	0.0125	0.056
ISI	18	4769	-0.0288	0.0138	0.037
Incr30	18	4447	0.0245	0.0133	0.065
Ins30	18	4483	0.0295	0.0133	0.026
Ins30_BMI	18	4409	0.0234	0.0133	0.078
