# Supplementary material for: Integrative network analysis highlights biological processes underlying GLP-1 stimulated insulin secretion: A DIRECT study
Source: PLoS One. 2018 Jan 2;13(1):e0189886. doi: 10.1371/journal.pone.0189886 (PMC5749727; doi:10.1371/journal.pone.0189886)
Supplement: S7 Table — (XLSX) [file pone.0189886.s017.xlsx]

## Sheet: ST7
Phenotype (MAGIC)	n SNPs	n individuals	beta	SE	P
AUCins	18	4324	0.02	0.0125	0.11
AUCins/AUCgluc	18	4213	0.0145	0.0126	0.249
CIR	18	5318	0.0014	0.0114	0.904
CIR_ISI	18	4789	-0.0002	0.0122	0.986
DI	18	5130	-0.0115	0.0115	0.317
ISI	18	4769	-0.0159	0.0123	0.198
Incr30	18	4447	0.0184	0.0122	0.132
Ins30	18	4483	0.0108	0.0122	0.376
Ins30_BMI	18	4409	0.012	0.0123	0.329
