# Supplementary material for: Integrative network analysis highlights biological processes underlying GLP-1 stimulated insulin secretion: A DIRECT study
Source: PLoS One. 2018 Jan 2;13(1):e0189886. doi: 10.1371/journal.pone.0189886 (PMC5749727; doi:10.1371/journal.pone.0189886)
Supplement: S9 Table — (XLSX) [file pone.0189886.s019.xlsx]

## Sheet: ST9
Islet/pancreas transcription factors
PAX6
SREBF1
HNF4A
PAX4
HES1
NEUROG3
FOXA2
NKX2-2
MNX1
HNF1A
PDX1
FOXO1
NEUROD1
NKX6-1
PTF1A
ONECUT1
MAFA
MAFB
